# Supplementary material for: Benefits of Environmentally Friendly Plaster on Mechanical Properties When Combined with Polyester Resin and Hardener Are Examined under Compression and Tension
Source: Polymers (Basel). 2024 Oct 9;16(19):2847. doi: 10.3390/polym16192847 (PMC11478348; doi:10.3390/polym16192847)
Supplement: Supplementary file 1 [file polymers-16-02847-s001.zip]

Archive with 1 entries (1 files):
- polymers-3177228-supplementary.pdf
